# Supplementary material for: PHIP-associated Chung-Jansen syndrome: Report of 23 new individuals
Source: Front Cell Dev Biol. 2023 Jan 16;10:1020609. doi: 10.3389/fcell.2022.1020609 (PMC9886139; doi:10.3389/fcell.2022.1020609)
Supplement: Supplementary file 1 [file Table2.xlsx]

## Sheet: Tabelle1
Suppl Table 2: Comparison of the clinical features of individuals with CHUJANS of our cohort with the clinical features of Cabezas syndrome, summarized in Lopez et al., 2020, and Prader-Willi syndrome, summarized in GeneReviews®
Percentage of affected	CHUJANS our cohort (n=23)	Cabezas syndrome (n=74) López et al., 2020	PWS (data from GeneReviews®, accessed 03-11-2022)
Neurological
ID	91.3%	98.7%	60% mild to moderate ID
Motor Delay	52.2%	98.1%	90-100%
Language/Speech delay	43.5%	97.1%	present in almost all
Seizures	17.4%	43.6%	10-20%
Tremors	4.3%	57.7%	n.d.
Gait disturbances	n.a.	53.4%	n.d.
Behavioural problems	87.0%	69.6%	70-90% (age dependent profile)
Balance problems	30.4%	n.a.	n.d.
Dysmorphisms
Microcephaly	0.0%	18.33%	n.d.
Macrocephaly	8.7%	30.0%	n.d.
Prominent lower lip	0.0%	69.0%	n.a.
Low set ears	n.a.	70.4%	n.a.
Muscle/Skeletal
Short stature	8.7%	82.0%	present if not treated with GH
Short feet	n.a.	76.0%	present in almost all
Sandal gap	8.7%	83.9%	n.d.
Pes cavus	4.3%	38.7%	n.d.
Kyphosis	n.a.	41.2%	scoliosis frequent finding
Muscle waisting	n.a.	57.6%	no; hypotonia (esp. neonatal period)
Other
Genital abnormalities	30.4%	72.6%	hypogonadism
Obesity	69.6%	50.8%	severe if not treated with GH and strict diet
Legend. n.a.; not assessed. ID: intellectual disability. PWS: Prader-Willi syndrome. GH: growth hormone
