# Supplementary material for: PHIP-associated Chung-Jansen syndrome: Report of 23 new individuals
Source: Front Cell Dev Biol. 2023 Jan 16;10:1020609. doi: 10.3389/fcell.2022.1020609 (PMC9886139; doi:10.3389/fcell.2022.1020609)
Supplement: Supplementary file 2 [file Table1.xlsx]

## Sheet: Tabelle1
Suppl Table 1: detailed clinical description of the 23 individuals of our cohort including PHIP alteration with classification as well as comparison of the main clinical features with individuals with PHIP alterations reported by Craddock et al., Jansen et al. and Webster et al.
Individual ID	1	2	3	4	5	6	7	8	9	10	11	12	13	14	15	16	17	18	19	20	21	22	23	Frequency Craddock et al 2019 (n=10)	Frequency (n=25) Jansen et al. 2018, Webster et al. 2016
Age (yrs)	10	12	5	13	12	16	49	11	5	39	7	15	43	54	37	16	41	11	8	16	10	16	9	9 2/12 yr (16 mo-15 yr)	18 yr (5-52 yr)
Sex	M	M	F	F	M	F	M	M	F	F	F	F	F	M	M	F	M	M	M	M	M	M	F	F:M = 5:5	F:M = 14:11
Birth measurements
Length	50 cm (P 32.)	51 cm (P 44.)	50 cm (P 20.)	48 cm (P 36.)	48 cm (P50)	49 cm (P25)	n.a.	56 cm (P90)	50 cm (P31)	52 cm (p82)	47 cm (-2 SDS)	51 cm (-1.1 SDS)	52 cm (0 SDS)	46 cm (1.4 SDS)	49 cm (P10)	48cm (P10)	n.a.	49,5 cm	46 cm	49 cm (P50-90)	48,5 cm (P10-50)	49 cm (P50)	50 cm
Weight	3400 g (P 58.)	3130 g (P 30.)	2980 g (P 12.)	2360 g (P 13.)	2670 g (P10)	3490 g (P63)	n.a.	4285 g (P89)	2700 g (P6)	2500 g (p<1)	2650 g (-2 SDS)	3120 g (-1.8 SDS)	3550 g (0 SDS)	2600 g (2.5 SDS)	2950 g (P10)	2710g (P10)	n.a.	3265 g	3080 g	3090g (P50-90)	3010g (P10-50)	3750g (P50-90)	3395g
OFC	34 cm (P 26.)	33 cm (P 7.)	34,5 cm (P 27.)	33 cm (P 35.)	35 cm (P50)	n.a.	n.a.	36 cm (P53)	33 cm (P11)	33.5 cm (p24)	n.a.	34.5 cm (-1 SDS)	n.a.	n.a.	n.a.	n.a.	n.a.	not measured	35,8 cm	34,5 cm (P50-90)	33,5 cm (P10-50)	34 cm (P50)	33 cm (-1SD)
Age at last presentation (yrs)	11	12	5	13	12	15	48	11	5	39	3	10	38	52	36	16	40	9	7	16	10	16	9
Height (cm)	175 (>99. P, +3,29SD)	152 (P 33.)	109 (P 13.)	150 (P 5.)	108 (p13, -1.16 SD)	161 (p40, -0,27 SD)	180 (P 46.)	143 (+2.74 SD) // 166 (P89)	108 (P28)	168 (p74 1.3 SD)	97.8 (-0.9 SDS)	147.4 (0 SDS)	175 (1 SDS)	190 (1 SDS)	181 (P50)	170 (P75)	1,71 (P10)	height - 2 SD	height -1.4 SD	183 (P85-97)	139 (P50-85)	149,4 (<P3)	n.a.
Weight (kg)	97 (> 99.P, +3.31SD)	n.a.	23 (P 80.)	n.a.	20.2 (p45, -0.13 SD)	94 (>P99, +3,71 SD)	85 (P 90.)	43.6 (99P) // 80 kg (+2,76 SD)	19,7 (P63)	99.2 (p>99 +0.65)	14.6 (0.8 SDS for height)	54.3 (2.5 SDS for height)	101	79.2 (0.7 SDS for height)	n.a.	81.8	n.a.	37,5 at the age of 10 y 5 mo	26,4 at the age of 6 y 9 mo	100 (>P97)	29 (P15-50)	34,4 (<P3)	30
BMI (kg/m²)	31.7	n.a.	19,4 (P 97., +1,88SD)	n.a.	17.32 (p72, 0.6 SD)	36,26 (P>99, +4,5 SD)	26.2 (P 91.)	21,3 (98P) // 29 (+2,39 SD)	16,9 (P82)	24.3 (p84 1.01 SD)	15.3	25	33	21.9	n.a.	28,3 (P97)	n.a.	BMI 21,7	BMI 19,3	n.a.	n.a.	n.a.	20.5
OFC (cm)	n.a.	54 (P 31.)	49,2 (P 9.)	57 (P 98., +2,07SD)	51 (p30, -0.55 SD)	57 (P86, +1,09 SD)	59.5 (95.)	55,5 (98 P)	49,5 (P19)	53.3 (p6 -1.6SD)	50 (0.1 SDS)	54.2 (0.7 SDS)	56 (0.4 SDS)	n.a.	60 (1,5cm>P97)	56 (P90)	54,9 (P10)	OFC +1.0 SD	OFC - 1.0 SD	56,5 (P50-98)	53,3 (P2-50)	n/a	n.a.
Prenatal issues	Maternal diabetes	None	None	None	Mother smoked 2-3 cigarettes a day. Hypertension under treatment from week 37 of gestation.	Gestational diabetes. Metrorrhagias.	maternal diazepam intake, premature labour	None	not known	None	None	None	None	premature birth @ 7 m GA	None	None	None	n.a	n.a	None	None	None	None	0.5	0.375
Neonatal issues	Icterus neonatorum	Plagiocephalus	Feeding difficulty	Feeding difficulty	Mild jaundice and neonatal hypoglycemia requiring intravenous glucose supplies	no	preterm issues	no	Feeding difficulties	hospital admissión because dehydratation and jaundice, feeding difficulty	hip dysplasia, unilateral cong. Hip luxation	no	suppletion for low iron	clubfeet, hypotonia	syndactyly of 2-3 toes	feeding difficulty hypotonia	hypotonia, exomphalos	dyspnea	no	Newborn jaundice	Newborn jaundice	no	cleft lip	Feeding difficulty (70%)	Feeding difficulty(33%)
																								Hypotonia(40%)
Developmental delay	Not until 3 yr	yes	yes	yes	yes	yes	yes	yes	yes	yes	yes	yes	yes	yes	yes, especially language delay	yes, language delay	developmental delay	yes	yes	No	Yes	Yes	Yes	1	0.92
Age at sitting	n.a.	n.a.	n.a.	n.a.	6 months	6 months	n.a.	12 mo	16-17 mo	10 mo	13 m	n.a. (late)	8-9 m	n.a.	n.a.	n.a.	n.a.	n.a	n.a	6 mo	9 mo	7 mo	n.a.	11,3 mo (n=9)	Not available for patients
Age at walking	15 mo	18 mo	18 mo	26 mo	26 months	18 months	26 mo	19 mo	28 mo	22 mo	just before age 2 y	15 m	14 m	n.a.	14 mo	30 mo	n.a.	24 mo	20 mo	14 mo	24 mo	21-22 mo	n.a.	23,8 mo (n=9)	Not available for patients
Age at talking	12 mo	3 yr	15 mo	24 mo	n.a.	18-24 months	15 mo	24 mo	3yrs	30 mo	9 m first word, 2y: 30 words	3y	12 m	n.a.	24 mo	30 mo	n.a.	21 mo	3 yrs	12 mo	24 mo	18 mo	n.a.	30 mo (n=6)	Not available for patients
Intellectual disability	yes	no	yes	yes	yes (mild)	yes (mild-moderate)	yes (mild)	yes	yes	yes	no	yes	yes	yes	yes	yes	yes	yes	yes	yes	yes	yes	yes	1	0.92
Full scale IQ	46	76	53	60	n.a.	62	n.a.	71	n.a.	58	PIQ 85, VIQ 94	60	87	severe ID	n.a.	49	n.a.	n.a	n.a	51-69	n.a.	54	n.a
Behavioral problems	no	Agressions, Depressions, school refusal	Agressions	Cannot stand having many people around	without notable behavioral alteration. Occasional tantrums.	Frequent tantrums. Occasional aggressivenesstowards his brother, attention deficit	anxiety disorder, mood swings, suicidal tendency	Agressions	no	well behaved, depressions	autism spectrum disorder, ADHD, increased sensitivity for stimuli	very shy with strangers, since sept 2019 strong reaction to stimuli: no communication, withdrawn, aggressive, functions socially at the level of a 3-4y old	very shy in groups as a child, without structure/lack of daily routine): withdrawn and anxious, automutilation, resolved spontaneously; mild compulsive behaviour	autism spectrum disorder, compulsive behaviour	Agression, destructiveness, difficulties with social actions	Agression, autoagression		ADHD, motor hyperactivity	ADHD, motor hyperactivity	paraphilia, self hugging, tantrums	ADHD, tantrums	ADHD, anxiety	Autism	0.88	0.84
Sleep problems	no	yes	no	no	no	yes	no	no, needs a lot of sleep	needs a lot of sleep	no	yes, at 4-5 y because of anxiety	no	yes, night mares. Therapy: anti-epileptics and aripiprazol	no	no	no	no	no	no	yes	yes	no	no	0.3	0.24
Dysmorphic features																								Facial features (100%)	Facial features (96%)
Prominent eyebrows	+	-	+	+	+	+	+	+	-	+	-	+	-	-	+	-	-	+	+	-	-	+	+	Other (60%)	Other (79,2%)
Large ears/earlobes	+	-	-	-	-	-	-	+	-	+	+	+	+	+	+	-	-	+	+	+	+	+	+
Anteverted nares	+	+	-	+	-	-	-	+	-	-	+	+	-	-	+	-	-	+	+	+	+	+	-
Broad nasal Tip	-	+	+	+	-	-	+		-	-	-	-	-	-	-	-	-	-	-	-	-	-	-
Long Philtrum	-	+	-	+	+	-	-	-	-	-	+	+	-	-	-	-	-	-	-	+	+	-	-
Upslanting palpebral fissures	-	-	-	-	+	+	-	-	+	-	-	-	-	-	-	-	-	-	-	-	-	-	-
Synophrys	-	-	+	-	-	-	+	-	-	+	-	-	-	-	-	-	-	-	-	-	-	-	-
Deep set eyes	-	+	-	-	-	-	-	+	-	+	-	+	-	+	+	-	-	-	-	-	-	-	-
short nose	-	+	-	+	-	-	-	-	-	-	+	+	-	-	+	+	+	-	-	-	-	-	-
Thick alea nasi	+	+	-	-	-	-	-	-	-	+	-	-	-	-	-	-	-	-	-	+	+	+	-
Epicanthus medialis	-	+	-	-	-	-	-	-	-	-	+	-	-	-	-	-	-	-	-	-	-	-	-
Other features	Long eyelid column	Thin upper lip	n.a.	n.a.	Prominent upper central incisors, Low set ears, hypoplastic alae nasi, left palpebral ptosis, flattened nasal bridge, thick lower lip	Thick lower lip, hypoplastic alae nasi	high forehead	Narrow Palpebral Fissure	Thick helix of the ear	short philtrum, short neck, high paate	broad nasal bridge	prominent nasal bridge	hypotelorism, pointed nose	long face	accentuated lips, high palate	hypertelorism, micrognathia	hypertelorism	epicanthal folds	n.a.	Ptosis, low set ears	high forehead, low-set ears, Ptosis	Short palpebral fissures, malar flattening	cleft lip, almond shaped eyes
Other dysmorphisms
Tapering fingers	+	+	+	-	-	-	+	+	+	-	-	+	-	+	-	-	-	-	-	+	+	+	-
Clinodactyly 5th fingers	-	-	+	-	-	-	-	+	+	-	+	+	-	+	-	-	-	-	-	-	-	+	-
Syndactyly 2/3	-	-		-	-	-	+	-	-	-	+	-	-	+	+	-	+	-	-	-	-	-	+
Brachydactyly	+	-	+	-	+	+	-	-	-	-	-	-	-	+	+	+	-	-	-	-	-	-
Other features	n.a.	n.a.	sandal gaps	n.a.	n.a.	n.a.	horseshoe kidneys, campodactyly feet	n.a.	brachymesodactyly of 5th fingers	n.a.	n.a.	n.a.	n.a.	clubfeet	n.a.	n.a.	n.a.	sandal gap	n.a.	n.a.	n.a.	n.a.	n.a.
Neurologic problems
muscular hypotonia	-	+	-	-	+	+	+	+	-	+	-	+	-	-	-	-	-	-	-	-	-	-	+	Hypotonia (80%)	Hypotonia (32%)
Balace problems	+	-	-	+	-	-	+	-	-	-	-	-	-	+	-	-	-	-	-	+	+	+	-
seizures	-	+	-	-	-	+	-	-	-	+	-	-	-	-	-	-	-	-	-	-	-	+	-	Seizures (20%),
others					Brain MRI with mild supratentorial ventriculomegaly and right arachnoid cyst	Hypotonia. Brain MRI with slight descent of the cerebellar tonsils			intentional Tremor		dyspraxia, developmental coordination disorder		benign tremor of the hand, non-progressive	can no longer walk, can stand	motoric retardation, clumsiness									Fatigue (70%)	Fatigue (40%)
Musculosceletal problems	n.a.	Fatigue	no	n.a.	Valgus feet	Genu valgum	Fatigue (uses wheel chair for long distances)	Flatfeet , Accelerated bone age	Hipdysplasia, pes planus	no	hypermobility	n.a.	arthrosis foot	club feet, finger contractures	None	n.a.	n.a.	no	no	Pes cavus	Pes planus	no	no
Gastrointestinal problems	-	No satiety	-	encopresis		intolerance to cow's milk proteins as toddler, Current polyphagia	irritable bowel syndrome	-	-	-	irritable bowel syndrome	irritable bowel syndrome	gastric bypass	-	-	-	-	-	-	-	-	encopresis	-	Constipation (70%)	Constipation (8%)
																								GERD (40%)	GERD (4%)
constipation	-	-	-	+	+	-	-	-	+	-	+	+	+	+	-	-	-	+	-	-	-	-	-
Endocrine problems																								Obesity/overweight (30%)	Obesity (76%)
Obesity	+	+	+	+	-	+	gynaecomastia	+	-	+	-	-	-	-	+	+	+	+	+	+	-	-	-	Other (30%)	Other (16,7%)
	undescended testicles	Hypothyreosis					transsexualism			Diabetes (at 37 year old)			menarche age 18 y, oligomenorrhea, only regular after age 35 y				gynecomastia				cryptorchidism	cryptorchidism, hypothyroidism	hypertrichosis
	micropenis	undescended testicles			Undescented right testicle		undescented small testis - testicular cancer at age 42 years	Phimosis, micropenis
	Hypogonadotropic hypogonadism
Age of onset of overweight	3-4 +F60+B60:T60	6 yrs	4-5 yrs	5-6 yrs	n.a.	2 years	42 years	6-7 yrs	n.a.	8 years	n.a.	4 y	till 8 y thin, slow weight gain till 12 y, rapid after 12 y. Lost 50 kg after gastric bypass	n.a.	puberty	puberty	puberty	1-2 years	3 yrs	7 yrs	Normal weight	Low weight	Normal weight
Eye problems	Hyperopia to the age of 9	no	None	Myopia	Left palpebral ptosis, myopia, astigmatism, horizontal nystagmus, and convergent strabismus	no	myopia, strabism	severe Hyperopia, strabismus convergens left eye	None	no	squint	amblyopia	glases	no	None	no	no	hyperopia strabismus	None	strabismus, myopia	No	astigmatism		0.8	0.72
Infectious problems	no	no	None	no	no	no	no	no	no	recurrent otitis	recurrent urinary tract infections	no	recurrent sinusitis, 3x pneumonia as an adult	no	None	no	no	None	None	yes	yes	yes	no	0.5	0.24
transcript	NM_017934.7	NM_017934.7	6q14.1(79719926_79770881)x1 (51 kb)	6q14.1(79770308-81454326)x1 (1.68 Mb)	NM_017934.7	NM_017934.7	NM_017934.7	NM_017934.7	NM_017934.7	6q14.1 (76086087_80285061)x1 (4.2 Mb)	NM_017934.7	NM_017934.7	NM_017934.7	del(6)(q13q14.1) (75784986_80341335)x1 (4.55 Mb)	6q14.1 (79745807-80187057)x1 (441 kb)	NM_017934.7	NM_017934.7	NM_017934.7	NM_017934.7	NM_017934.7	NM_017934.7	NM_017934.7	NM_017934.6
genomic_hg19	g.79735299G>T	g.79713575T>A			g.79675705G>A	g.79671432_79671435del	g.79668268G>A	g.79664637dup	g.79787173_79787175del		g.79688310T>C	g.79724816G>A	g.79700597_79700600del			g.79655835G>A	g.79655835G>A	g.79707284G>T	g.79707284G>T	g.79664637dup	g.79695088_79695089insTGTGTGTG	g.79770194C>A	g.79727252T>G
cDNA	c.860C>A	c.1525A>T			c.3274C>T	c.3631_3634del	c.3706C>T	c.3947dup	c.180_182del		c.2888A>G	c.1507C>T	c.2306_2309del			c.4513C>T	c.4513C>T	c.2048C>A	c.2048C>A	c.3947dup	c.2521_2522insCACACACA	c.439+1G>T	c.1043A>C
protein	p.(Ser287Tyr)	p.(Ile509Phe)			p.(Gln1092*)	p.(Gln1211Aspfs*13)	p.(Arg1236*)	p.(Tyr1316*)	p.(Tyr60*)		p.(Glu963Gly)	p.(Arg503*)	p.(Pro769Leufs*43)			p.(Arg1505*)	p.(Arg1505*)	p.(Ser683*)	p.(Ser683*)	p.(Tyr1316*)	p.(Ser841Thrfs*65)	p.?	p.(Tyr348Ser)
chr	6	6			6	6	6	6	6		6	6	6			6	6	6	6	6	6	6	6
pos_hg19	79735299	79713575			79675705	79671428	79668268	79664636	79787171		79688310	79724816	79700594			79655835	79655835	79707284	79707284	79664636	79695084	79770194
ref	G	T			G	CTTTG	G	G	CTGG		T	G	AGTGG			G	G	G	G	G	C	C
alt	T	A			A	C	A	GT	C		C	A	A			A	A	T	T	GT	CTGTGTGTG	A
CADD	27.6	32			41	33	39	33	33		35	39	32			39	39	39	39	33	33	35
in_HGMD?	yes					yes
Polyphen	Possibly damaging (0.941)	Probably damaging (0.998)									Probably damaging (0.97)												Probably damaging (0.998)
SIFT	Deleterious (0.04)	Deleterious (0.00)									Deleterious (0.00)												Deleterious (0.00)
Mutation Taster	Deleterious	Deleterious																					Deleterious
ACMG classification	PS2, PM2, PP2, PP3, PP5 (likely pathogenic)	PS2, PM2, PP2, PP3 (likely pathogenic)			PVS1, PM2 (likely pathogenic)	PVS1, PS1, PS2, PM2 (pathogenic)	PVS1, PM2 (likely pathogenic)	PVS1, PM2 (likely pathogenic)	PVS1, PM2 (likely pathogenic)		PS2, PM2, PP2, PP3, PP5 (likely pathogenic)	PVS1, PS2, PM2 (pathogenic)	PVS1, PS2, PM2 (pathogenic)			PVS1, PM2, PP1 (pathogenic)	PVS1, PM2, PM6, PP1 (pathogenic)	PVS1, PM2, PP1 (pathogenic)	PVS1, PM2, PP1 (pathogenic)	PVS1, PM2 (likely pathogenic)	PVS1, PM2 (likely pathogenic)	PVS1, PS2, PM2 (pathogenic)	PS2, PM2, PP2, PP3 (likely pathogenic)
Inheritance	De novo	De novo	Paternal	Maternal	Paternal	De novo	Unknown	Not maternal, father not tested	Not tested	De novo	De novo	De novo	De novo	Unknown	Not maternal, father not tested	Paternal	De novo	Not maternal, father not tested	Not maternal, father not tested	Unknown	Maternal	De novo	De novo
